# Supplementary material for: Publication rates of research projects of an internal funding program of a university medical center in Germany: A retrospective study (2004–2013)
Source: PLoS One. 2020 Nov 30;15(11):e0243092. doi: 10.1371/journal.pone.0243092 (PMC7703943; doi:10.1371/journal.pone.0243092)
Supplement: S1 Table — (XLS) [file pone.0243092.s001.xls]

## Sheet: Supporting_Information
Year of approval	Project duration (months)	Scope of funding	Clinic/Institute	Proposal type	Peer-reviewed publication	Any type of result publication	Number of peer-reviewed publications	Sum of impact factors
2004	12	full application	with tasks related to patient care	neither ethics vote nor animal proposal	yes	yes	3	11073
2004	24	full application	without tasks related to patient care	neither ethics vote nor animal proposal	yes	yes	6	29911
2004	12	full application	with tasks related to patient care	ethics vote and animal proposal	no	no
2004	24	full application	with tasks related to patient care	animal proposal	yes	yes	4	12310
2004	12	full application	with tasks related to patient care	animal proposal	yes	yes	2	3628
2004	18	full application	with tasks related to patient care	animal proposal	no	no
2004	12	full application	with tasks related to patient care	ethics vote	no	yes
2004	18	full application	with tasks related to patient care	neither ethics vote nor animal proposal	yes	yes	1	3800
2004	24	small application	with tasks related to patient care	animal proposal	no	no
2004	24	full application	with tasks related to patient care	animal proposal	no	no
2004	18	full application	with tasks related to patient care	ethics vote	yes	yes	3	16464
2004	24	full application	without tasks related to patient care	neither ethics vote nor animal proposal	yes	yes	1	9120
2004	24	small application	with tasks related to patient care	neither ethics vote nor animal proposal	no	no
2004	24	full application	without tasks related to patient care	neither ethics vote nor animal proposal	no	no
2004	12	full application	without tasks related to patient care	ethics vote	no	yes
2004	12	full application	with tasks related to patient care	neither ethics vote nor animal proposal	yes	yes	1	2144
2004	12	small application	without tasks related to patient care	neither ethics vote nor animal proposal	yes	yes	1	7053
2004	12	full application	with tasks related to patient care	ethics vote	no	yes
2004	12	full application	without tasks related to patient care	neither ethics vote nor animal proposal	yes	yes	1
2004	24	full application	with tasks related to patient care	ethics vote	yes	yes	1	8288
2004	12	small application	with tasks related to patient care	ethics vote	no	no
2004	12	full application	with tasks related to patient care	ethics vote	yes	yes	7	43029
2004	12	full application	with tasks related to patient care	animal proposal	yes	yes	4	8471
2004	24	small application	without tasks related to patient care	ethics vote and animal proposal	yes	yes	1	5262
2004	12	full application	with tasks related to patient care	neither ethics vote nor animal proposal	no	yes
2004	24	full application	without tasks related to patient care	animal proposal	yes	yes	4	17364
2004	24	full application	with tasks related to patient care	animal proposal	no	yes
2004	12	full application	with tasks related to patient care	ethics vote	yes	yes	2	5817
2004	12	full application	without tasks related to patient care	animal proposal	no	yes
2004	12	small application	without tasks related to patient care	animal proposal	yes	yes	3	17786
2004	12	full application	with tasks related to patient care	ethics vote	no	no
2004	12	full application	without tasks related to patient care	animal proposal	yes	yes	3	13650
2004	24	full application	with tasks related to patient care	ethics vote	no	no
2004	12	full application	with tasks related to patient care	ethics vote	yes	yes	2	3818
2004	12	full application	with tasks related to patient care	ethics vote	yes	yes	1	4977
2005	24	full application	without tasks related to patient care	animal proposal	yes	yes	1	4037
2005	24	full application	without tasks related to patient care	ethics vote	no	yes
2005	12	full application	with tasks related to patient care	ethics vote	yes	yes	8	19924
2005	24	full application	with tasks related to patient care	neither ethics vote nor animal proposal	yes	yes	2	950
2005	12	full application	with tasks related to patient care	animal proposal	yes	yes	1	5251
2005	12	small application	with tasks related to patient care	ethics vote	no	yes
2005	18	full application	with tasks related to patient care	neither ethics vote nor animal proposal	yes	yes	1	3426
2005	18	full application	with tasks related to patient care	ethics vote	yes	yes	1	2027
2005	24	full application	without tasks related to patient care	animal proposal	no	no
2005	24	full application	with tasks related to patient care	animal proposal	yes	yes	1	178
2005	18	full application	without tasks related to patient care	neither ethics vote nor animal proposal	yes	yes	1	1200
2005	12	full application	with tasks related to patient care	neither ethics vote nor animal proposal	no	no
2005	24	full application	with tasks related to patient care	neither ethics vote nor animal proposal	yes	yes	7	32058
2005	12	full application	with tasks related to patient care	ethics vote	yes	yes	2	8289
2005	12	full application	without tasks related to patient care	ethics vote and animal proposal	no	no
2005	12	full application	without tasks related to patient care	neither ethics vote nor animal proposal	no	yes
2005	12	full application	with tasks related to patient care	neither ethics vote nor animal proposal	yes	yes	1	6582
2005	24	full application	with tasks related to patient care	neither ethics vote nor animal proposal	yes	yes	2	12235
2005	24	full application	with tasks related to patient care	animal proposal	yes	yes	1	1827
2005	24	full application	with tasks related to patient care	neither ethics vote nor animal proposal	yes	yes	6	13563
2005	24	full application	without tasks related to patient care	animal proposal	yes	yes	1	3370
2005	12	small application	with tasks related to patient care	animal proposal	no	no
2005	24	full application	with tasks related to patient care	neither ethics vote nor animal proposal	yes	yes	2	16782
2005	12	full application	with tasks related to patient care	animal proposal	yes	yes	3	6559
2005	18	full application	with tasks related to patient care	ethics vote	yes	yes	5	20540
2005	12	small application	without tasks related to patient care	neither ethics vote nor animal proposal	yes	yes	1	6127
2005	24	full application	with tasks related to patient care	animal proposal	no	no
2005	12	full application	with tasks related to patient care	ethics vote	yes	yes	4	15860
2005	12	small application	without tasks related to patient care	animal proposal	yes	yes	1	6883
2005	24	full application	with tasks related to patient care	animal proposal	no	no
2005	24	full application	with tasks related to patient care	neither ethics vote nor animal proposal	no	yes
2005	24	full application	with tasks related to patient care	ethics vote and animal proposal	yes	yes	3	85
2005	12	small application	with tasks related to patient care	animal proposal	yes	yes	1
2005	12	full application	with tasks related to patient care	neither ethics vote nor animal proposal	yes	yes	1	6440
2005	24	full application	without tasks related to patient care	ethics vote	yes	yes	6	11522
2005	12	full application	with tasks related to patient care	neither ethics vote nor animal proposal	no	yes
2006	24	full application	without tasks related to patient care	neither ethics vote nor animal proposal	no	yes
2006	18	full application	without tasks related to patient care	animal proposal	no	no
2006	24	full application	with tasks related to patient care	animal proposal	yes	yes	1	7689
2006	24	full application	with tasks related to patient care	animal proposal	yes	yes	2	23739
2006	24	full application	with tasks related to patient care	animal proposal	no	no
2006	12	full application	with tasks related to patient care	ethics vote	no	no
2006	12	small application	with tasks related to patient care	animal proposal	yes	yes	2	3459
2006	24	full application	without tasks related to patient care	ethics vote	yes	yes	3	6582
2006	18	full application	with tasks related to patient care	ethics vote	yes	yes	3	12951
2006	24	full application	with tasks related to patient care	ethics vote	yes	yes	3	19411
2006	12	full application	with tasks related to patient care	neither ethics vote nor animal proposal	no	yes
2006	12	full application	without tasks related to patient care	animal proposal	yes	yes	2	5604
2006	12	full application	with tasks related to patient care	neither ethics vote nor animal proposal	no	yes
2006	24	full application	with tasks related to patient care	ethics vote	no	yes
2006	12	full application	without tasks related to patient care	ethics vote	no	yes
2006	12	full application	with tasks related to patient care	animal proposal	yes	yes	1	2590
2006	12	full application	with tasks related to patient care	ethics vote	yes	yes	1	6440
2006	24	full application	with tasks related to patient care	animal proposal	yes	yes	5	15507
2006	12	full application	with tasks related to patient care	ethics vote	no	no
2006	24	full application	without tasks related to patient care	neither ethics vote nor animal proposal	yes	yes	3	9573
2006	24	full application	without tasks related to patient care	neither ethics vote nor animal proposal	yes	yes	1	2638
2006	24	full application	with tasks related to patient care	animal proposal	yes	yes	1	2260
2006	24	full application	with tasks related to patient care	animal proposal	no	yes
2006	12	full application	with tasks related to patient care	neither ethics vote nor animal proposal	yes	yes	1	3370
2006	24	full application	without tasks related to patient care	animal proposal	yes	yes	2	770
2006	18	full application	with tasks related to patient care	animal proposal	yes	yes	2	7471
2006	12	full application	with tasks related to patient care	animal proposal	yes	yes	1	1903
2006	24	full application	with tasks related to patient care	animal proposal	yes	yes	3	21191
2006	24	full application	with tasks related to patient care	animal proposal	yes	yes	2	20811
2006	24	full application	with tasks related to patient care	ethics vote	yes	yes	2	2205
2006	12	full application	with tasks related to patient care	neither ethics vote nor animal proposal	no	no
2006	12	full application	without tasks related to patient care	animal proposal	no	no
2006	24	full application	without tasks related to patient care	animal proposal	no	yes
2007	24	full application	with tasks related to patient care	ethics vote	yes	yes	4	36976
2007	24	full application	without tasks related to patient care	animal proposal	no	no
2007	24	full application	with tasks related to patient care	neither ethics vote nor animal proposal	yes	yes	2	6568
2007	24	full application	with tasks related to patient care	neither ethics vote nor animal proposal	no	no
2007	24	full application	with tasks related to patient care	animal proposal	no	no
2007	12	full application	with tasks related to patient care	ethics vote	no	no
2007	24	full application	without tasks related to patient care	ethics vote	yes	yes	1	2254
2007	24	full application	with tasks related to patient care	animal proposal	yes	yes	9	35259
2007	12	full application	without tasks related to patient care	ethics vote	yes	yes	2	2906
2007	24	full application	with tasks related to patient care	neither ethics vote nor animal proposal	yes	yes	5	11829
2007	12	full application	without tasks related to patient care	animal proposal	no	no
2007	12	full application	with tasks related to patient care	ethics vote	yes	yes	2	1205
2007	12	full application	without tasks related to patient care	animal proposal	yes	yes	5	23497
2007	24	full application	with tasks related to patient care	neither ethics vote nor animal proposal	yes	yes	1	12303
2007	24	full application	with tasks related to patient care	ethics vote	yes	yes	1	529
2007	24	full application	with tasks related to patient care	ethics vote	no	no
2007	18	small application	with tasks related to patient care	animal proposal	no	yes
2007	24	full application	with tasks related to patient care	ethics vote	yes	yes	4	13937
2007	12	full application	with tasks related to patient care	neither ethics vote nor animal proposal	no	no
2007	18	full application	without tasks related to patient care	neither ethics vote nor animal proposal	no	yes
2007	24	full application	without tasks related to patient care	animal proposal	yes	yes	5	17775
2007	12	small application	without tasks related to patient care	neither ethics vote nor animal proposal	yes	yes	5	31095
2007	24	full application	with tasks related to patient care	neither ethics vote nor animal proposal	yes	yes	3	590
2007	24	full application	without tasks related to patient care	ethics vote	yes	yes	1	4626
2007	12	full application	without tasks related to patient care	ethics vote	yes	yes	1	4992
2007	12	full application	with tasks related to patient care	ethics vote	yes	yes	1	1114
2007	24	full application	with tasks related to patient care	neither ethics vote nor animal proposal	no	no
2007	12	small application	with tasks related to patient care	animal proposal	no	no
2007	12	full application	with tasks related to patient care	ethics vote and animal proposal	no	no
2008	9	full application	with tasks related to patient care	ethics vote	yes	yes	2	8289
2008	12	full application	with tasks related to patient care	animal proposal	yes	yes	1	26925
2008	24	full application	with tasks related to patient care	animal proposal	no	no
2008	12	full application	with tasks related to patient care	ethics vote	yes	yes	1	590
2008	24	full application	without tasks related to patient care	neither ethics vote nor animal proposal	yes	yes	2	5756
2008	24	full application	with tasks related to patient care	animal proposal	yes	yes	1	2743
2008	24	full application	with tasks related to patient care	animal proposal	yes	yes	1	8288
2008	24	full application	with tasks related to patient care	ethics vote	yes	yes	6	17444
2008	12	small application	with tasks related to patient care	neither ethics vote nor animal proposal	no	no
2008	12	full application	with tasks related to patient care	animal proposal	yes	yes	4	12285
2008	12	small application	with tasks related to patient care	neither ethics vote nor animal proposal	yes	yes	2	6326
2008	12	full application	with tasks related to patient care	animal proposal	yes	yes	1	5289
2008	12	full application	without tasks related to patient care	animal proposal	yes	yes	9	32784
2008	24	full application	without tasks related to patient care	ethics vote	yes	yes	2	6374
2008	12	full application	with tasks related to patient care	ethics vote	yes	yes	3	5164
2008	24	small application	with tasks related to patient care	animal proposal	yes	yes	1	2806
2008	24	full application	without tasks related to patient care	neither ethics vote nor animal proposal	yes	yes	4	16611
2008	18	full application	without tasks related to patient care	neither ethics vote nor animal proposal	yes	yes	1	691
2008	12	small application	with tasks related to patient care	animal proposal	no	no
2008	24	full application	with tasks related to patient care	ethics vote	yes	yes	3	11549
2008	24	full application	with tasks related to patient care	ethics vote	yes	yes	2	11400
2008	24	small application	with tasks related to patient care	ethics vote	yes	yes	2	8671
2008	24	full application	without tasks related to patient care	animal proposal	yes	yes	6	29838
2008	24	full application	with tasks related to patient care	ethics vote	yes	yes	3	13442
2008	12	full application	without tasks related to patient care	animal proposal	yes	yes	2	21861
2008	12	full application	with tasks related to patient care	ethics vote	yes	yes	2	10117
2008	24	full application	without tasks related to patient care	animal proposal	no	no
2008	12	full application	with tasks related to patient care	ethics vote	no	no
2008	12	small application	with tasks related to patient care	animal proposal	yes	yes	1	2732
2008	24	full application	with tasks related to patient care	ethics vote	yes	yes	1	534
2008	24	full application	with tasks related to patient care	animal proposal	yes	yes	1	2879
2009	12	small application	with tasks related to patient care	animal proposal	yes	yes	1	2942
2009	24	small application	with tasks related to patient care	ethics vote	yes	yes	22	116861
2009	24	full application	with tasks related to patient care	animal proposal	no	no
2009	24	full application	without tasks related to patient care	animal proposal	yes	yes	4	19806
2009	12	full application	without tasks related to patient care	animal proposal	yes	yes	1	4023
2009	24	full application	with tasks related to patient care	ethics vote	yes	yes	1	375
2009	24	full application	with tasks related to patient care	animal proposal	yes	yes	1	3370
2009	24	full application	with tasks related to patient care	animal proposal	yes	yes	1	2302
2009	24	full application	with tasks related to patient care	ethics vote	no	no
2009	12	small application	with tasks related to patient care	animal proposal	no	no
2009	12	small application	with tasks related to patient care	animal proposal	no	no
2009	12	small application	without tasks related to patient care	ethics vote	yes	yes	3	12113
2009	8	full application	with tasks related to patient care	animal proposal	yes	yes	5	23739
2009	18	small application	with tasks related to patient care	ethics vote and animal proposal	yes	yes	5	28416
2009	18	small application	with tasks related to patient care	animal proposal	yes	yes	5	11533
2009	24	full application	with tasks related to patient care	animal proposal	yes	yes	3	6014
2009	24	full application	with tasks related to patient care	animal proposal	yes	yes	10	27085
2009	12	small application	without tasks related to patient care	neither ethics vote nor animal proposal	no	no
2009	12	full application	with tasks related to patient care	ethics vote	yes	yes	4	18171
2009	24	full application	without tasks related to patient care	animal proposal	yes	yes	3	19394
2009	24	full application	with tasks related to patient care	ethics vote	yes	yes	3	7184
2009	24	full application	without tasks related to patient care	neither ethics vote nor animal proposal	no	no
2009	24	full application	with tasks related to patient care	ethics vote	no	no
2009	12	full application	with tasks related to patient care	ethics vote	yes	yes	2	2186
2009	24	full application	without tasks related to patient care	animal proposal	yes	yes	1	4058
2009	12	full application	with tasks related to patient care	animal proposal	yes	yes	5	31064
2009	24	full application	with tasks related to patient care	animal proposal	no	no
2009	24	full application	without tasks related to patient care	neither ethics vote nor animal proposal	yes	yes	1	6208
2009	24	full application	with tasks related to patient care	neither ethics vote nor animal proposal	yes	yes	1	3694
2009	12	full application	with tasks related to patient care	neither ethics vote nor animal proposal	no	no
2009	24	full application	with tasks related to patient care	animal proposal	yes	yes	1	2675
2009	24	small application	with tasks related to patient care	ethics vote	yes	yes	4	20043
2009	24	full application	with tasks related to patient care	ethics vote	yes	yes	4	22828
2009	24	full application	with tasks related to patient care	animal proposal	yes	yes	4	19724
2009	12	full application	with tasks related to patient care	animal proposal	no	no
2010	24	full application	with tasks related to patient care	animal proposal	yes	yes	1	10732
2010	24	full application	without tasks related to patient care	animal proposal	no	no
2010	24	full application	with tasks related to patient care	animal proposal	no	no
2010	24	full application	with tasks related to patient care	ethics vote	yes	yes	2	18944
2010	24	full application	with tasks related to patient care	animal proposal	no	no
2010	12	full application	with tasks related to patient care	animal proposal	yes	yes	1	2564
2010	24	full application	with tasks related to patient care	neither ethics vote nor animal proposal	yes	yes	3	18265
2010	24	small application	with tasks related to patient care	animal proposal	yes	yes	3	7024
2010	24	small application	with tasks related to patient care	animal proposal	yes	yes	3	27949
2010	12	small application	with tasks related to patient care	ethics vote	yes	yes	1	2244
2010	24	full application	with tasks related to patient care	animal proposal	no	no
2010	12	small application	with tasks related to patient care	neither ethics vote nor animal proposal	yes	yes	1
2010	24	full application	with tasks related to patient care	ethics vote	no	yes
2010	12	full application	with tasks related to patient care	neither ethics vote nor animal proposal	no	yes
2010	24	full application	with tasks related to patient care	neither ethics vote nor animal proposal	no	no
2010	12	full application	without tasks related to patient care	animal proposal	yes	yes	11	43062
2010	24	small application	without tasks related to patient care	animal proposal	yes	yes	3	16382
2010	24	full application	with tasks related to patient care	ethics vote	yes	yes	7	38674
2010	24	full application	with tasks related to patient care	animal proposal	yes	yes	2	8424
2010	24	small application	with tasks related to patient care	ethics vote	no	no
2010	12	small application	with tasks related to patient care	animal proposal	yes	yes	3	20901
2010	12	full application	without tasks related to patient care	ethics vote	yes	yes	11	61571
2010	6	small application	with tasks related to patient care	neither ethics vote nor animal proposal	yes	yes	1	2708
2010	24	full application	with tasks related to patient care	ethics vote	no	no
2010	24	full application	with tasks related to patient care	ethics vote and animal proposal	yes	yes	1	3083
2010	24	full application	without tasks related to patient care	ethics vote	no	no
2010	24	full application	with tasks related to patient care	animal proposal	yes	yes	3	1491
2010	24	full application	with tasks related to patient care	ethics vote	yes	yes	2	4707
2010	24	full application	with tasks related to patient care	animal proposal	no	no
2010	12	small application	with tasks related to patient care	neither ethics vote nor animal proposal	yes	yes	2	4667
2010	24	full application	with tasks related to patient care	ethics vote and animal proposal	yes	yes	4	16794
2011	24	full application	with tasks related to patient care	neither ethics vote nor animal proposal	yes	yes	3	15772
2011	24	full application	with tasks related to patient care	ethics vote	yes	yes	3	9679
2011	12	full application	without tasks related to patient care	ethics vote	no	no
2011	12	small application	with tasks related to patient care	animal proposal	no	yes
2011	12	small application	without tasks related to patient care	animal proposal	no	no
2011	24	full application	with tasks related to patient care	animal proposal	yes	yes	1	5362
2011	18	small application	with tasks related to patient care	ethics vote and animal proposal	no	no
2011	24	full application	without tasks related to patient care	neither ethics vote nor animal proposal	yes	yes	1	4097
2011	24	full application	with tasks related to patient care	animal proposal	yes	yes	9	51465
2011	24	full application	with tasks related to patient care	animal proposal	no	no
2011	24	full application	with tasks related to patient care	animal proposal	yes	yes	3	29764
2011	24	full application	with tasks related to patient care	ethics vote	yes	yes	1
2011	18	full application	without tasks related to patient care	neither ethics vote nor animal proposal	yes	yes	4	16847
2011	12	small application	with tasks related to patient care	ethics vote and animal proposal	yes	yes	1	4370
2011	12	small application	with tasks related to patient care	ethics vote	no	no
2011	24	full application	with tasks related to patient care	animal proposal	yes	yes	3	5169
2011	24	full application	with tasks related to patient care	ethics vote and animal proposal	no	no
2011	24	full application	with tasks related to patient care	ethics vote and animal proposal	no	yes
2011	12	small application	without tasks related to patient care	animal proposal	no	no
2011	24	full application	with tasks related to patient care	animal proposal	no	no
2011	24	full application	without tasks related to patient care	ethics vote and animal proposal	yes	yes	4	15916
2011	24	full application	with tasks related to patient care	ethics vote	yes	yes	1	2889
2011	24	small application	with tasks related to patient care	neither ethics vote nor animal proposal	yes	yes	1	10103
2011	24	small application	with tasks related to patient care	ethics vote	no	no
2011	24	full application	with tasks related to patient care	ethics vote	yes	yes	1	6359
2011	24	full application	with tasks related to patient care	neither ethics vote nor animal proposal	yes	yes	2	16279
2011	18	full application	without tasks related to patient care	animal proposal	no	no
2011	12	small application	without tasks related to patient care	animal proposal	yes	yes	1	4922
2011	24	full application	with tasks related to patient care	animal proposal	no	no
2011	24	full application	with tasks related to patient care	ethics vote	no	no
2011	24	full application	without tasks related to patient care	ethics vote	no	no
2011	24	full application	with tasks related to patient care	neither ethics vote nor animal proposal	yes	yes	1	169
2011	12	full application	without tasks related to patient care	neither ethics vote nor animal proposal	yes	yes	5	28384
2011	24	small application	with tasks related to patient care	neither ethics vote nor animal proposal	no	no
2011	12	full application	without tasks related to patient care	neither ethics vote nor animal proposal	no	no
2011	24	full application	without tasks related to patient care	animal proposal	yes	yes	3	14066
2011	12	full application	with tasks related to patient care	neither ethics vote nor animal proposal	yes	yes	3	4135
2011	12	full application	without tasks related to patient care	animal proposal	yes	yes	1	4773
2011	12	full application	with tasks related to patient care	neither ethics vote nor animal proposal	yes	yes	4	17079
2011	12	full application	with tasks related to patient care	neither ethics vote nor animal proposal	yes	yes	2	6711
2012	24	full application	without tasks related to patient care	ethics vote	yes	yes	2	4586
2012	24	full application	with tasks related to patient care	ethics vote	yes	yes	1	4575
2012	24	small application	with tasks related to patient care	animal proposal	yes	yes	1	2787
2012	18	full application	with tasks related to patient care	neither ethics vote nor animal proposal	yes	yes	1	2986
2012	24	full application	with tasks related to patient care	animal proposal	yes	yes	1	1940
2012	12	small application	with tasks related to patient care	neither ethics vote nor animal proposal	no	no
2012	24	full application	with tasks related to patient care	neither ethics vote nor animal proposal	no	no
2012	24	full application	with tasks related to patient care	ethics vote	yes	yes	2	7677
2012	24	full application	with tasks related to patient care	ethics vote	no	no
2012	24	full application	with tasks related to patient care	neither ethics vote nor animal proposal	yes	yes	1	4305
2012	24	full application	without tasks related to patient care	animal proposal	yes	yes	3	12696
2012	24	full application	with tasks related to patient care	animal proposal	yes	yes	3	13466
2012	18	small application	with tasks related to patient care	neither ethics vote nor animal proposal	no	no
2012	12	full application	with tasks related to patient care	neither ethics vote nor animal proposal	yes	yes	5	29162
2012	24	full application	with tasks related to patient care	animal proposal	yes	yes	1	4382
2012	12	full application	with tasks related to patient care	animal proposal	no	yes
2012	24	full application	with tasks related to patient care	neither ethics vote nor animal proposal	yes	yes	2	9935
2012	12	small application	with tasks related to patient care	ethics vote	yes	yes	1	2198
2012	24	full application	without tasks related to patient care	neither ethics vote nor animal proposal	yes	yes	3	19724
2012	24	small application	with tasks related to patient care	ethics vote	yes	yes	1	3719
2012	24	full application	with tasks related to patient care	ethics vote	yes	yes	3	17857
2012	24	full application	with tasks related to patient care	neither ethics vote nor animal proposal	yes	yes	2	10332
2012	24	full application	with tasks related to patient care	animal proposal	yes	yes	1	18946
2012	24	full application	with tasks related to patient care	ethics vote	yes	yes	1	4651
2012	24	full application	with tasks related to patient care	ethics vote and animal proposal	yes	yes	10	53101
2012	24	full application	with tasks related to patient care	animal proposal	yes	yes	1	4608
2012	12	full application	without tasks related to patient care	animal proposal	no	yes
2012	12	full application	with tasks related to patient care	ethics vote	yes	yes	1	5969
2012	24	full application	with tasks related to patient care	animal proposal	yes	yes	1	3658
2012	24	small application	without tasks related to patient care	animal proposal	yes	yes	2	13327
2012	24	full application	without tasks related to patient care	ethics vote and animal proposal	yes	yes	2	4803
2012	24	small application	without tasks related to patient care	ethics vote and animal proposal	yes	yes	2	13634
2012	24	full application	with tasks related to patient care	animal proposal	yes	yes	3	15881
2012	12	full application	without tasks related to patient care	animal proposal	yes	yes	2	8956
2012	24	full application	without tasks related to patient care	neither ethics vote nor animal proposal	yes	yes	4	32657
2012	12	small application	with tasks related to patient care	neither ethics vote nor animal proposal	yes	yes	1	2806
2012	24	full application	with tasks related to patient care	ethics vote	yes	yes	2	3184
2012	24	full application	with tasks related to patient care	ethics vote	yes	yes	4	12902
2012	24	full application	with tasks related to patient care	neither ethics vote nor animal proposal	no	no
2012	12	small application	without tasks related to patient care	neither ethics vote nor animal proposal	yes	yes	1	4856
2012	24	full application	without tasks related to patient care	animal proposal	no	no
2013	24	full application	with tasks related to patient care	animal proposal	yes	yes	1	3057
2013	12	small application	without tasks related to patient care	ethics vote	yes	yes	1	683
2013	12	small application	without tasks related to patient care	neither ethics vote nor animal proposal	yes	yes	2	4031
2013	24	full application	with tasks related to patient care	neither ethics vote nor animal proposal	no	no
2013	24	full application	with tasks related to patient care	ethics vote	no	no
2013	12	full application	without tasks related to patient care	animal proposal	yes	yes	3	69885
2013	24	full application	with tasks related to patient care	animal proposal	no	no
2013	12	small application	with tasks related to patient care	animal proposal	no	no
2013	18	small application	with tasks related to patient care	animal proposal	yes	yes	1	2187
2013	24	small application	with tasks related to patient care	ethics vote	yes	yes	1	2223
2013	24	full application	with tasks related to patient care	animal proposal	no	no
2013	12	small application	with tasks related to patient care	ethics vote	no	yes
2013	12	small application	without tasks related to patient care	animal proposal	yes	yes	2	9015
2013	12	full application	with tasks related to patient care	animal proposal	no	no
2013	12	small application	with tasks related to patient care	ethics vote	yes	yes	1	1579
2013	12	full application	with tasks related to patient care	animal proposal	yes	yes	2	4058
2013	24	small application	without tasks related to patient care	ethics vote	no	no
2013	24	full application	with tasks related to patient care	animal proposal	no	no
2013	24	full application	without tasks related to patient care	animal proposal	yes	yes	3	3568
2013	24	full application	with tasks related to patient care	neither ethics vote nor animal proposal	no	yes
2013	24	small application	with tasks related to patient care	animal proposal	no	no
2013	24	small application	with tasks related to patient care	animal proposal	no	no
2013	24	full application	with tasks related to patient care	animal proposal	no	no
2013	24	full application	with tasks related to patient care	ethics vote	no	no
2013	24	full application	with tasks related to patient care	animal proposal	no	no
2013	24	full application	without tasks related to patient care	animal proposal	yes	yes	4	16784
2013	24	small application	without tasks related to patient care	animal proposal	yes	yes	3	17163
2013	12	small application	with tasks related to patient care	animal proposal	yes	yes	1	1629
2013	24	full application	without tasks related to patient care	neither ethics vote nor animal proposal	yes	yes	1	4922
2013	24	full application	with tasks related to patient care	animal proposal	yes	yes	5	17497
2013	12	small application	without tasks related to patient care	animal proposal	yes	yes	2	9229
2013	24	full application	with tasks related to patient care	ethics vote	yes	yes	4	54342
2013	12	small application	with tasks related to patient care	animal proposal	no	no
2013	24	full application	with tasks related to patient care	ethics vote	no	no
2013	24	full application	without tasks related to patient care	neither ethics vote nor animal proposal	yes	yes	1
2013	10	small application	with tasks related to patient care	animal proposal	no	yes
2013	24	full application	with tasks related to patient care	neither ethics vote nor animal proposal	yes	yes	2
2013	12	full application	with tasks related to patient care	ethics vote and animal proposal	yes	yes	1	5595
2013	12	full application	with tasks related to patient care	ethics vote	no	yes
2013	12	full application	with tasks related to patient care	animal proposal	yes	yes	1	22844
2013	24	full application	with tasks related to patient care	ethics vote	no	no
2013	24	small application	with tasks related to patient care	ethics vote	yes	yes	5	16697
2013	18	small application	with tasks related to patient care	animal proposal	yes	yes	2	10107
2013	24	small application	with tasks related to patient care	ethics vote	no	yes
2013	18	small application	with tasks related to patient care	neither ethics vote nor animal proposal	no	no
2013	24	small application	without tasks related to patient care	neither ethics vote nor animal proposal	yes	yes	4	5360
2013	24	small application	without tasks related to patient care	animal proposal	no	no
2013	12	small application	with tasks related to patient care	neither ethics vote nor animal proposal	no	no
2013	24	full application	without tasks related to patient care	animal proposal	yes	yes	1	4716
2013	24	full application	without tasks related to patient care	animal proposal	yes	yes	4	6198
2013	24	full application	without tasks related to patient care	neither ethics vote nor animal proposal	no	no
2013	24	full application	with tasks related to patient care	neither ethics vote nor animal proposal	no	no
